# Supplementary material for: Social media use and disordered eating in young adults: the protective and risk pathways of physical activity and body image
Source: Front Psychol. 2026 Jan 14;16:1699756. doi: 10.3389/fpsyg.2025.1699756 (PMC12847240; doi:10.3389/fpsyg.2025.1699756)
Supplement: Supplementary file 1 [file Supplementary_file_1.xls]

## Sheet: data
SocialMediaUse	BodyImageDissatisfaction	PhysicalActivity	DietaryBehavior	VigorousDays	VigorousMinutes	ModerateDays	ModerateMinutes	WalkingDays	WalkingMinutes	PA_Level	Gender	Age
3.8477	2.61142	1356.89	1.78979	6	18	3	52	1	17	3	0	23
3.40321	1.67306	1048.62	0.974698	3	25	4	19	2	26	3	1	25
3.95338	2.71987	508.515	1.90186	4	2	6	12	2	33	2	1	25
4.56612	3.28193	948.401	2.79222	6	18	0	27	4	26	3	1	21
3.33609	2.16703	1555.08	1.34916	2	19	5	47	5	16	3	1	22
3.3361	2.75238	2167.3	1.38719	4	31	5	28	4	42	3	1	23
4.60545	2.45375	228.132	1.28832	4	6	5	12	0	58	2	0	22
4.0372	1.92446	2767.68	1.35465	6	51	3	45	0	43	3	0	27
3.17137	1.19133	1782.9	1.04739	1	40	4	34	4	58	3	1	24
3.87979	2.92629	1922.84	2.69371	2	32	3	60	5	50	3	0	24
3.17561	2.16711	2667.15	0.789645	6	39	1	5	4	53	3	1	24
3.17399	1.88216	1263.18	1.27555	2	38	1	17	5	23	3	1	25
3.66937	2.31361	1499.73	1.52476	2	17	4	50	5	24	3	0	23
2.1607	0.846227	1945.94	1.11518	4	39	6	4	6	6	3	0	19
2.29256	2.35384	1549.68	1.08267	3	0	3	46	3	51	3	1	23
3.1064	1.91553	362.681	1.53211	2	10	0	24	5	5	2	0	21
2.79102	1.71837	1724.09	1.2044	5	27	5	1	2	52	3	1	21
3.71997	2.52229	2254.48	1.40871	4	56	5	9	5	23	3	0	24
2.86438	1.91103	1823.1	0.75385	1	24	4	55	5	32	3	1	26
2.51139	1.59639	2947.57	0.580804	3	49	6	29	5	48	3	0	23
4.52595	2.39938	1332.31	2.18865	5	22	1	49	6	28	3	1	23
3.34196	2.19376	2370.53	0.549694	5	30	1	58	6	42	3	0	27
3.54727	2.88117	1016	1.81847	1	29	5	44	0	21	3	1	23
2.50268	2.03977	2051.44	0.555514	3	41	4	4	6	25	3	0	29
3.11893	2.50863	1927.92	1.86822	4	34	3	54	2	27	3	1	24
3.57765	1.9421	398.687	0.728209	0	6	1	55	2	49	2	1	18
2.6943	1.22074	2553.52	0.170353	3	59	3	32	6	20	3	0	24
3.76299	2.20748	2025.87	1.4281	1	15	6	53	4	48	3	0	23
3.07955	1.87002	1247.95	1.9282	5	25	1	0	3	6	3	0	26
3.29581	2.41517	2012.89	1.20989	4	47	1	17	6	16	3	1	24
3.07881	1.1703	2030.63	0.357137	3	56	2	31	5	19	3	1	22
4.79659	3.48978	0	3.4703	0	51	1	46	1	40	2	0	19
3.49055	2.03113	485.615	0.766707	0	59	0	48	3	48	2	0	22
2.7596	1.48501	1270.5	-0.196854	2	48	4	10	3	19	3	0	20
4.07578	2.04063	610.578	1.8008	2	1	4	20	2	53	3	1	21
2.64541	0.925303	749.571	0.507048	6	0	3	25	3	21	3	0	24
3.6462	2.51699	1360.19	1.01122	1	47	6	24	6	27	3	1	27
2.12823	1.30627	1717.39	0.938296	3	11	1	21	5	60	3	0	23
2.57027	1.02618	1059.71	0.832806	3	4	0	58	5	39	3	1	20
3.6378	1.66465	1942.29	0.709042	6	36	3	26	0	48	3	0	24
4.01693	2.27584	1485.7	0.815937	5	31	2	48	5	6	3	0	25
3.61996	2.83958	2452.38	1.82494	5	58	3	12	5	0	3	1	21
3.41905	1.94759	3229.38	1.07798	6	54	3	32	2	31	1	1	22
3.28923	1.37228	662.537	1.06015	5	8	1	33	5	12	3	1	23
2.46503	1.38072	1223.39	1.7318	2	40	2	40	0	29	3	0	21
2.99611	1.68858	1470.97	0.456296	3	34	3	34	1	22	3	0	24
3.17755	0.827777	1805.93	-0.206234	6	18	0	0	6	50	3	1	22
4.23999	2.52227	1148.06	1.35005	3	47	0	20	2	58	3	1	24
3.74053	2.15195	789.496	1.49632	0	15	4	47	1	55	3	0	20
2.26587	1.63801	931.694	1.07902	2	2	2	54	2	18	3	0	21
3.72686	2.9757	1020.23	1.70876	4	19	2	5	4	31	3	0	24
3.23044	2.38889	1315.5	1.56824	2	23	4	27	3	29	3	1	22
3.02615	1.70814	3333.52	-0.0852569	6	53	3	16	4	28	1	0	27
3.92817	1.91429	2439.55	1.75906	4	55	2	4	5	48	3	0	22
4.2217	3.56236	0	2.40633	0	32	0	30	1	44	2	0	23
4.1519	2.51483	1270.18	2.20315	6	23	0	4	5	28	3	0	25
2.91255	1.7531	1017.48	1.2884	1	51	1	37	3	29	3	0	19
3.28355	1.96048	391.069	1.66954	3	10	2	2	2	15	2	0	18
3.73188	2.31836	972.807	1.83132	0	48	3	52	3	39	3	0	19
4.18288	2.45198	232.412	2.10572	3	7	4	22	0	18	2	1	26
3.16458	1.66928	2296.86	1.13124	5	35	4	36	3	17	3	0	21
3.37004	1.80328	1112.26	1.87199	1	37	3	52	0	0	3	0	29
2.72557	1.62224	1526.15	0.991842	1	39	6	36	3	13	3	1	21
2.66266	1.38022	1461.37	1.14279	0	19	5	9	6	50	3	1	23
4.06877	2.15612	206.384	1.68754	1	34	1	9	0	46	2	0	26
4.44937	2.71219	1628.77	2.42323	4	47	4	18	1	49	3	0	28
3.44959	1.96776	374.031	1.14371	1	24	2	16	5	1	2	0	28
4.20247	3.12308	1561.02	2.7561	3	34	1	20	5	53	3	1	26
3.75315	1.1915	970.224	1.02417	3	24	2	13	4	27	3	1	25
3.04842	2.26565	2386.17	0.317296	6	28	6	8	5	48	3	1	24
3.75298	2.75022	657.958	1.88776	3	17	0	45	2	49	3	1	24
4.57663	1.91662	2461.01	0.822025	6	45	1	0	6	29	3	1	21
3.47492	1.94788	1726.94	1.56012	3	17	4	50	3	37	3	0	20
4.59525	2.60857	635.352	1.60776	4	1	1	44	4	50	3	0	22
1.66618	0.436702	3377.26	-0.537656	6	53	1	12	2	3	1	1	22
4.07533	2.13407	306.666	0.753962	2	34	1	3	2	0	2	1	21
3.56093	1.69233	668.952	1.08034	5	15	5	0	0	7	3	0	24
3.29069	2.67533	735.126	0.466314	0	60	1	48	5	28	3	1	25
3.56423	2.51281	1649.91	0.639182	3	40	2	39	1	54	3	0	23
2.1087	1.77384	741.96	1.41469	1	35	0	31	1	38	3	0	26
3.34623	2.29641	1548.56	1.70839	3	32	6	33	4	2	3	0	20
3.74998	1.79837	826.867	1.56527	1	3	3	27	6	31	3	0	22
4.53453	2.51091	906.953	1.32659	5	32	1	30	1	9	3	1	21
3.13721	2.07808	777.361	1.34438	5	13	4	7	3	9	3	0	18
2.93405	1.27158	1105.27	0.880904	5	20	1	38	1	18	3	1	22
3.14877	2.17446	1490.41	0.656477	1	47	4	25	4	45	3	1	22
4.14078	2.38834	862.841	2.4389	3	19	2	57	1	33	3	1	26
3.73013	2.08815	3430.68	1.2667	5	55	4	33	3	59	1	0	24
3.12917	2.16188	1066.29	1.22163	4	7	3	53	0	32	3	0	20
3.85929	2.49328	558.123	1.76774	6	6	0	53	6	22	2	0	27
3.56795	1.99639	650.572	1.55351	1	2	4	2	4	54	3	1	26
4.17805	2.97056	901.776	0.926052	1	16	4	58	0	27	3	1	24
3.00856	1.37271	783.408	0.899992	3	32	0	49	0	31	3	0	22
3.27064	2.20876	759.955	1.11709	1	47	3	11	0	49	3	1	20
3.22552	2.17256	327.887	1.03997	1	11	1	0	2	6	2	0	22
2.47554	1.36151	3982.82	-0.0284701	5	58	4	53	6	28	1	1	25
3.70728	2.35482	1082	2.42947	3	50	0	43	5	7	3	0	27
3.68274	1.7092	952.566	1.58797	5	21	2	4	6	0	3	1	26
3.50358	2.47176	2949.07	0.79015	6	54	0	29	2	56	3	0	21
3.33579	1.92751	2304.04	1.24482	6	21	2	29	5	54	3	1	20
2.50924	1.29646	2673.39	1.11658	5	45	3	58	6	2	3	1	23
3.20555	2.34293	1644.4	1.74665	6	29	1	56	0	23	3	1	18
3.2601	1.67432	1250.89	1.12256	3	37	0	16	4	22	3	0	23
2.93841	1.19966	2258.18	0.239515	0	37	6	47	5	58	3	0	22
3.3871	1.40961	3446.86	0.79914	5	44	6	46	3	60	1	0	21
3.78284	2.51211	2086.73	1.56207	4	50	5	22	3	7	3	0	19
4.82033	2.38003	1592.04	2.08466	4	53	4	14	1	53	3	0	24
3.6222	2.87524	1361.1	1.99561	1	7	3	36	5	56	3	1	21
3.68029	1.3754	1813.14	1.42648	6	26	0	20	4	46	3	1	20
3.44789	2.74732	1448.68	1.29608	4	26	6	13	2	36	3	0	18
2.15686	1.37852	754.103	1.52188	1	33	4	1	0	2	3	0	22
3.48144	2.05018	298.104	1.64314	0	20	6	10	1	50	2	0	27
3.54216	1.90733	846.74	2.39268	3	29	0	50	3	32	3	1	27
5.22427	3.29422	860.687	1.96749	3	32	2	38	2	27	3	0	21
3.36535	2.00415	1025.23	2.18661	3	27	0	37	2	46	3	1	21
3.71108	2.66797	2513.83	1.4133	4	46	5	59	0	7	3	0	24
3.4757	2.13111	706.905	1.15171	0	32	0	33	5	33	3	1	20
2.68193	1.66928	721.59	0.865219	4	4	0	37	3	34	3	1	23
4.29998	2.43454	4099.14	0.770581	6	59	5	49	4	31	1	0	24
4.02635	2.39303	2316.65	1.51506	4	60	3	33	2	23	3	1	26
4.05372	2.55535	39.9581	2.21208	0	47	0	17	0	13	2	0	22
2.86343	1.03399	1355.71	0.412205	0	18	5	29	4	31	3	1	22
4.48196	2.1499	956.017	1.61266	6	3	4	14	5	55	3	0	20
2.5187	1.80853	1045.05	2.12745	0	34	2	26	3	45	3	1	20
3.9108	2.41483	1034.3	2.47403	0	48	2	50	5	42	3	1	22
5.03332	2.9464	159.867	2.51074	3	16	0	33	2	15	2	1	23
2.80662	1.69135	2827.12	0.634653	6	43	3	51	4	3	3	1	25
3.10359	2.00119	1964.73	1.09009	2	27	3	56	4	51	3	0	20
3.56976	1.92595	1616.12	1.48336	2	29	4	37	4	36	3	0	26
3.14757	1.57722	279.656	0.757951	0	28	0	32	2	53	2	0	22
2.41454	1.52706	1243.31	0.730567	2	45	2	23	2	20	3	0	22
3.54799	1.73745	996.179	0.408113	2	52	3	14	5	13	3	1	21
2.75639	1.81713	295.143	1.49481	0	5	0	59	1	30	2	0	18
3.83151	1.61788	2103.3	1.29212	2	34	6	29	5	54	3	1	25
2.8564	2.1255	3344.61	0.450011	4	59	3	54	3	47	1	1	24
4.58495	2.94001	821.923	2.82151	1	40	5	41	0	17	3	1	22
2.95172	1.87345	3334.54	-0.013124	6	36	6	50	4	6	1	0	23
3.27456	2.35781	335.323	0.899908	1	23	3	16	1	9	2	1	24
4.06946	3.10787	0	2.32466	0	28	2	4	0	6	2	1	19
2.63839	1.98879	1622.53	1.54055	3	48	1	28	1	32	3	0	21
3.65922	1.45918	2658.24	1.56588	6	45	6	3	6	22	3	1	24
4.415	2.13717	196.231	1.56623	0	52	4	9	5	20	2	1	19
2.37476	1.17493	1849.63	1.0806	3	30	4	55	2	18	3	0	23
3.62924	2.18798	972.715	1.44801	1	34	2	16	4	47	3	0	19
3.68192	2.41621	912.978	1.50912	0	59	3	9	5	60	3	0	24
4.04728	2.13807	1438.78	1.85372	6	32	0	16	0	18	3	0	22
2.63413	1.65519	4145.42	0.561468	6	51	3	59	6	35	1	0	18
2.57568	1.24326	3289.71	-0.536022	5	60	2	19	6	28	1	0	25
3.86536	2.07461	2015.21	1.94111	4	20	4	23	6	59	3	0	21
3.70789	1.66207	375.712	2.08563	2	31	3	4	0	17	2	0	20
3.67534	1.83591	997.129	0.999167	3	22	4	33	0	1	3	1	23
3.74251	1.70483	1422.76	1.35789	5	32	6	5	0	0	3	0	25
3.02398	1.42404	76.2326	1.47357	2	2	0	52	0	46	2	1	20
3.66258	2.619	376.831	1.9472	2	17	6	1	6	4	2	0	23
3.70515	1.84333	453.629	1.18197	0	24	4	12	6	19	2	0	24
2.99995	2.85293	1431.73	1.19006	2	41	4	42	1	10	3	0	24
4.80604	3.08095	1401.98	1.98436	4	30	1	42	5	41	3	0	23
3.83168	2.37294	2542.17	1.78498	6	53	1	47	4	1	3	0	22
2.66609	1.25631	2728.01	0.688355	5	57	6	10	2	2	3	1	20
3.95959	2.65588	1209.94	1.49927	2	2	5	50	6	22	3	0	23
2.81772	1.46038	1861.56	1.14118	0	39	6	46	2	54	3	1	20
4.05096	2.47938	1683.74	0.0807066	4	45	1	56	5	11	3	1	18
4.31102	3.61064	536.222	2.92732	1	23	4	22	5	19	2	0	24
2.92552	1.71689	3004.14	-0.263187	6	49	2	54	2	4	1	0	25
4.17436	2.96433	2347.26	1.40078	6	31	6	15	6	36	3	1	18
3.78895	1.9921	2455.42	0.480543	5	46	4	30	2	37	3	0	20
4.07544	2.43127	1072.48	0.993698	6	21	2	10	1	29	3	0	24
4.82776	3.60497	532.624	3.03505	2	22	2	53	3	8	2	1	28
3.32823	1.74615	711.881	1.03959	0	1	1	15	6	33	3	0	23
2.97238	2.50841	2546.3	1.25994	6	26	6	7	6	52	3	1	21
2.87734	2.0095	2730.89	0.773562	6	41	3	3	4	43	3	1	22
2.92893	1.53237	0	1.51387	1	1	0	39	0	34	2	0	26
3.44603	2.32058	581.572	1.62648	1	25	1	3	3	51	2	0	21
3.73881	2.63231	1609.55	0.888416	3	16	1	55	5	57	3	0	21
3.69368	2.46493	2058.19	1.83154	4	39	3	24	6	21	3	0	21
4.07903	1.81933	597.188	1.23833	2	32	0	2	2	43	2	0	20
3.5091	1.81461	1162.63	0.449446	6	8	4	31	3	23	3	1	23
4.51747	2.61148	1993.08	1.36633	6	42	5	2	4	16	3	0	27
3.31474	1.95907	1135.97	2.01092	0	53	6	26	5	9	3	0	23
5.40412	3.49074	1228.72	2.76959	3	47	5	28	0	29	3	1	22
3.93797	2.43386	1567.82	1.31655	4	38	4	31	0	55	3	1	22
2.89999	1.20586	1718.05	0.518492	3	28	1	49	4	58	3	1	19
2.75038	1.8023	2298.24	0.625734	5	41	0	60	4	45	3	0	25
3.83773	2.54687	2020.23	2.44696	4	54	1	57	2	22	3	1	22
3.34358	2.23006	2185.09	1.31694	6	25	2	50	6	31	3	0	22
3.9998	2.83219	1411.83	1.93651	6	34	1	18	0	16	3	0	30
3.83127	2.63233	2292.46	1.89283	4	49	1	20	5	49	3	0	23
3.44902	2.25308	1618.14	1.41855	6	24	4	4	3	50	3	1	21
2.90724	1.71628	1250.54	0.911619	2	23	4	17	5	16	3	0	21
2.43961	0.79938	1265.18	0.433172	4	12	4	27	1	13	3	0	25
3.18744	2.08431	2355.37	0.950785	3	59	5	41	1	8	3	0	23
4.09948	2.54276	2786.95	1.24879	4	57	2	60	4	39	3	0	19
3.64987	2.29855	593.377	1.97979	6	6	4	21	2	1	2	1	25
2.62798	1.06609	1216.68	0.727141	2	56	0	20	1	44	3	1	21
3.62123	1.74031	775.944	1.67972	2	35	5	5	0	24	3	1	27
3.76972	2.68309	2359.97	1.33099	5	44	3	0	5	38	3	0	25
2.8813	1.71296	669.885	1.21894	3	19	0	4	5	8	3	0	21
3.60761	2.43716	1608.28	0.417074	1	0	6	40	4	53	3	0	26
3.54075	2.13578	636.014	1.96841	1	7	6	11	6	21	3	0	23
2.69992	1.63185	2373.34	0.854227	4	45	0	25	6	42	3	0	25
3.75045	2.62558	1782.98	1.98486	5	15	4	45	3	45	3	1	24
3.89255	2.12911	508.777	0.161288	0	13	3	33	4	3	2	0	20
4.25814	2.59333	808.202	2.86076	4	11	3	48	3	25	3	0	21
4.23766	2.35769	3223.6	1.0328	5	50	5	13	6	57	1	0	25
2.53563	1.34758	1421.85	1.31217	3	22	3	25	4	28	3	0	22
2.84352	1.58244	2121.03	0.230594	3	14	6	44	4	44	3	0	21
3.86052	2.40517	1124.2	1.87977	3	27	2	26	4	33	3	1	20
3.85965	2.12429	1161.31	0.910827	3	33	4	8	6	22	3	1	24
3.86053	2.81862	577.092	1.58433	3	1	3	25	3	36	2	1	28
6.19691	3.3603	1566.83	3.31683	5	31	5	56	3	10	3	0	20
3.89962	2.26503	1957.16	1.21456	5	22	6	46	4	5	3	0	23
4.2949	2.40105	596.607	1.89901	2	21	2	56	1	17	2	0	26
4.1678	3.07947	391.765	2.55642	1	50	1	21	2	20	2	0	22
3.95597	2.45221	1920.25	1.66247	6	24	1	46	6	41	3	1	24
3.27931	2.38032	2047.53	1.29034	3	57	2	55	2	35	3	0	20
4.03128	1.82454	876.156	1.59074	0	60	6	29	2	40	3	0	24
2.95902	1.88223	2426.69	2.03385	6	21	5	42	3	37	3	0	22
3.33423	2.35639	2934.68	0.964742	5	57	2	47	3	33	3	0	25
3.16025	1.92906	1124.66	1.31951	0	57	4	60	1	16	3	1	25
3.55731	2.56058	551.545	2.25116	0	21	4	16	2	36	2	0	29
5.12026	2.86524	0	2.86617	0	48	1	25	2	24	2	0	24
2.19291	1.87949	2170.86	1.33515	2	51	3	35	4	37	3	0	23
3.98038	3.30779	1993.92	2.10547	5	41	5	0	3	57	3	0	23
2.3711	1.27752	496.33	0.353521	0	5	1	7	2	11	2	1	22
3.16965	1.72359	1297.78	1.90181	3	14	3	48	5	22	3	1	23
4.26227	3.13871	1866.43	1.22509	4	53	3	34	1	52	3	1	22
3.545	2.75883	1460.25	1.73673	0	42	4	60	5	41	3	1	23
2.74558	1.4382	2745.63	0.132761	2	59	6	51	5	21	3	0	26
2.99929	1.6315	2300.19	0.726916	6	36	0	14	6	20	3	1	20
3.97572	2.27272	2665.65	1.31583	5	32	6	46	6	26	3	0	25
2.98874	1.25547	514.036	1.19488	2	7	0	55	1	56	2	0	26
3.65152	1.82345	451.392	1.64897	0	52	2	21	5	30	2	1	22
3.5319	1.71748	2584.82	1.6399	5	59	4	13	2	5	3	0	18
3.04388	1.51921	1949.13	1.0319	4	43	3	25	3	26	3	1	21
5.00076	2.98658	153.288	2.18371	0	43	5	27	1	39	2	0	26
3.94374	2.45993	371.217	2.28496	2	4	0	22	4	33	2	1	22
2.0824	1.86964	1136.74	1.56837	1	38	6	13	5	11	3	1	20
3.63052	1.77897	415.589	0.808939	3	3	3	23	1	44	2	1	21
3.03675	2.21578	479.604	1.78325	6	5	0	1	0	56	2	1	25
4.0967	2.37243	467.3	2.12069	2	44	0	44	0	52	2	1	24
2.94524	1.74736	1608.8	0.824376	5	31	0	25	6	6	3	0	22
3.41968	2.32174	260.224	2.35152	0	51	5	13	3	9	2	0	22
3.85349	1.86301	1861.33	1.06869	3	29	4	58	2	44	3	0	22
4.10603	2.61658	1220.75	1.75627	0	46	5	55	3	16	3	1	20
2.65979	1.66246	1812.4	0.740429	5	34	1	50	3	25	3	0	27
3.26585	2.15649	260.556	1.56624	0	54	3	6	3	20	2	1	22
3.16754	2.01619	768.746	0.800469	1	39	4	2	3	27	3	0	26
3.04267	2.80772	2829.29	0.44466	3	51	4	46	4	57	3	0	26
4.73582	2.58639	972.369	2.6652	3	15	4	22	4	45	3	1	25
3.78349	2.05769	1434.36	0.90059	5	12	6	45	6	1	3	0	21
2.61738	1.32117	3492.14	-0.250728	6	49	4	42	1	59	1	0	24
4.1425	2.26331	1183.68	0.474375	1	59	5	46	0	53	3	0	22
4.98551	2.73635	1686.93	1.48725	2	41	4	59	3	42	3	1	20
4.22273	3.00924	160.624	1.497	0	29	2	44	6	0	2	1	23
2.43644	2.03007	1297.83	1.89737	4	18	3	17	1	50	3	0	20
3.16104	1.66832	972.501	1.64474	0	16	4	57	0	52	3	0	25
4.38684	2.29916	706.688	1.39124	0	55	3	37	5	35	3	0	21
3.00463	1.99135	995.355	2.37441	2	18	2	34	2	50	3	1	23
3.81067	2.06551	676.243	2.01344	0	27	2	50	4	25	3	1	23
4.04224	2.67852	881.228	1.63106	1	57	3	14	5	28	3	0	22
2.85115	1.79186	655.633	-0.0370451	1	54	0	24	0	20	3	0	24
3.45833	1.4687	1201.04	2.19779	3	25	1	54	5	10	3	0	21
1.23111	1.35767	3329.18	-0.669907	5	36	6	36	2	39	1	1	25
2.78293	2.38811	1580.52	0.413405	6	25	0	27	6	10	3	1	19
3.3232	1.74881	1837.16	1.5036	4	52	0	9	0	35	3	0	23
2.62655	1.42085	1773.23	1.94126	0	22	5	38	5	48	3	0	27
4.64269	2.89996	1562.98	2.53491	0	8	6	56	4	58	3	0	20
2.4989	1.63312	1261.12	1.20136	2	11	6	16	4	38	3	1	21
3.19197	2.1786	2114.03	1.38763	5	52	0	38	1	39	3	0	24
3.59152	2.95899	834.393	2.26796	1	0	4	21	5	34	3	1	23
4.50889	2.63456	2547.87	1.82982	4	57	5	25	3	53	3	1	23
2.4949	1.17762	3241.67	0.359085	3	57	5	43	5	33	1	0	24
4.31421	2.0368	1049.63	1.5691	1	0	2	24	6	54	3	0	24
3.50716	1.81193	2199.94	0.935517	5	46	6	16	0	46	3	0	25
2.81294	1.67452	1873.06	0.470874	6	33	0	12	0	23	3	1	24
3.82347	3.01191	1627.24	1.5729	3	31	2	19	6	53	3	1	22
3.63934	1.97656	3160.26	-0.0192225	6	53	3	24	5	21	1	1	24
3.07985	1.93742	1046.33	1.17706	2	47	1	3	6	4	3	0	27
3.54886	2.12275	764.483	0.979592	2	24	5	9	2	55	3	0	22
3.23028	2.41353	852.891	0.967125	0	39	3	2	6	32	3	1	20
3.57946	3.15845	3354.41	1.38854	6	44	3	40	4	57	1	1	25
3.96349	2.16575	3296.42	1.63918	5	52	4	44	6	35	1	0	22
4.61021	2.57035	0	2.53786	4	0	1	17	0	46	2	1	18
2.63353	1.99778	1649.81	0.228005	3	15	3	46	4	19	3	1	25
4.99312	3.26863	470.25	1.85713	1	60	3	35	0	18	2	1	21
2.13354	2.01881	2250.96	1.24282	5	38	1	46	1	34	3	1	22
3.39375	2.26982	734.839	1.02522	5	4	1	21	3	51	3	1	23
3.91182	2.20338	523.469	1.5307	2	21	3	33	0	42	2	1	23
3.69669	2.45428	1763.23	1.67798	6	28	1	46	4	16	3	0	24
3.06411	2.28195	320.559	1.07539	0	54	3	7	1	58	2	0	21
3.35431	2.34078	518.862	1.64719	0	2	3	39	0	44	2	1	24
3.1549	2.09585	1364.96	0.565858	3	11	4	48	2	42	3	0	22
3.08744	2.27914	1225.06	1.03615	2	25	0	43	6	33	3	0	24
4.09472	2.92455	750.15	2.10735	5	15	3	18	3	8	3	0	24
3.74991	2.80281	1956.78	0.725555	4	50	2	41	0	25	3	0	20
3.01496	2.06846	1473.81	1.38559	2	36	5	40	1	1	3	1	25
4.12972	2.41098	1495.3	1.52724	3	21	6	36	2	52	3	1	21
3.71511	2.28775	1313.59	1.72036	3	56	0	5	5	8	3	0	25
4.069	2.92401	259.27	2.17674	2	28	0	51	1	8	2	0	23
3.94074	2.03767	989.708	2.13974	3	13	0	25	6	39	3	0	27

## Sheet: tags
标题	数字	标签
PA_Level	1.0	High
	2.0	Low
	3.0	Moderate
Gender	0.0	Female
	1.0	Male
